# Supplementary material for: Intraoperative radiation therapy induces immune response activity after pancreatic surgery
Source: BMC Cancer. 2021 Oct 12;21:1097. doi: 10.1186/s12885-021-08807-3 (PMC8507125; doi:10.1186/s12885-021-08807-3)
Supplement: Supplementary file 1 — Additional file 1 Supplementary Table S1. Summary of patients’ clinical characteristics. [file 12885_2021_8807_MOESM1_ESM.xlsx]

## Sheet: Supplementary Table 1
Supplementary Table 1. Summary of pateint's clinical characteristic
Characteristic	IORT (n=17)	no IORT (n=13)
Age
Median	70	60
Range	50-82	38-81
Sex
Male	6 (35.3%)	8 (61.5%)
Female	11 (64.7%)	5 (38.5%)
Margin status
R0	15 (88.2%)	10 (76.9%)
R1	2 (11.8%)	2 (15.4%)
R2	0 (0%)	1 (7.7%)
Tumour size
Mean ±SD, cm	4.14 (±0.69)	3.35 (±0.27)
Tumor location
Head	10 (58.8%)	10 (76.9%)
Body	5 (29.4%)	1 (7.7%)
Tail	2 (11.8%)	2 (15.4%)
Operation name
PPPD	8 (47.1%)	10 (76.9%)
DP	6 (35.3%)	3 (23.1%)
TP	3 (17.6%)	0 (0%)
Cell differenciation
Well	1(5.8%)	0(0%)
Moderate	15 (88.4%)	12 (92.3%)
Poor	1 (5.8%)	1 (7.7%)
Lymphovascular invasion
No	9 (52.9%)	5 (38.5%)
Yes	8 (47.1%)	8 (61.5%)
Perineural invasion
No	0 (0%)	1 (7.7%)
Yes	17 (100%)	12 (92.3%)
T stage
T 1-2	12 (70.5%)	9 (69.2%)
T 3-4	5 (29.5%)	4 (30.8%)
N stage
N0	3 (17.6%)	2 (15.4%)
N1	6 (35.3%)	7 (53.8%)
N2	8 (47.1%)	4 (30.8%)
AJCC Stage 8th
l	1 (5.8%)	1 (7.7%)
llA	2 (11.8%)	1 (7.7%)
llB	6 (35.3%)	7 (53.8%)
lll	8 (47.1%)	4 (30.8%)
lV	0 (0%)	0 (0%)
