# Supplementary material for: Intraoperative radiation therapy induces immune response activity after pancreatic surgery
Source: BMC Cancer. 2021 Oct 12;21:1097. doi: 10.1186/s12885-021-08807-3 (PMC8507125; doi:10.1186/s12885-021-08807-3)
Supplement: Supplementary file 2 — Additional file 2 Supplementary Table S2. Clinical characteristic of 30 patients. [file 12885_2021_8807_MOESM2_ESM.xlsx]

## Sheet: Supplementary Table2
Supplementary Table 2. Clinical characteristic of patients
IORT(17)	Age	sex	Margin status	Tumor size (cm)	Location	OP	Cell differentiation	LVI	PNI	T stage	Positive Node count	N stage	AJCC stage 8th	RFS (months)	Recurrence site
P1	57	M	R1	3.3	H	PPPD	Moderate	No	Yes	3	6	2	III	3.70492	Distance
P2	75	F	R0	5	H	TP	Poor	No	Yes	3	0	0	IIA	17.4098	Distance
P3	55	F	R0	3	B	DP	Moderate	Yes	Yes	2	0	2	III	4.09836	Distance
P9	74	M	R0	2.4	B	DP	Moderate	No	Yes	2	5	2	III	5.57377	Local
P19	69	F	R0	2.4	H	PPPD	Moderate	Yes	Yes	2	8	2	III	7.18033	Distance
P24	80	M	R0	2.5	H	PPPD	Well	No	Yes	2	2	1	IIB	35.8033	No
P32	62	F	R0	4.5	T	DP	Moderate	No	Yes	3	0	0	IIA	24.1639	Distance
P40	61	F	R0	4.4	T	DP	Moderate	Yes	Yes	3	9	2	III	4.78689	Both
P41	70	M	R1	5	B	TP	Moderate	Yes	Yes	3	2	1	IIB	8.4918	Both
P43	72	F	R0	3.1	H	PPPD	Moderate	No	Yes	2	5	2	III	19.8361	Distance
P51	82	M	R0	3.5	H	PPPD	Moderate	No	Yes	2	3	1	IIB	14.8852	Local
P54	81	F	R0	14.7	H	TP	Moderate	Yes	Yes	2	2	2	IIB	7.60656	Distance
P56	64	F	R0	3.2	B	DP	Moderate	No	Yes	2	6	2	III	19.7377	No
P57	58	M	R0	3.9	H	PPPD	Moderate	Yes	Yes	2	3	1	IIB	11.3443	Distance
P61	59	F	R0	4	B	DP	Moderate	Yes	Yes	2	2	1	IIB	7.83607	Local
P63	79	F	R0	3	H	PPPD	Moderate	Yes	Yes	2	5	1	III	4.78689	Local
P64	75	F	R0	2.6	H	PPPD	Moderate	No	Yes	2	0	0	IB	12.8525	Local
no IORT (13)	Age	sex	Margin status	Tumor size (cm)	Location	OP	Cell differentiation	LVI	PNI	T stage	Positive Node count	N stage	AJCC stage 8th	RFS(months)	Recurrence site
P14	81	M	R0	4.2	H	PPPD	Moterate	Yes	Yes	3	6	2	III	11.4754	Local
P26	62	M	R1	4.2	T	DP	Poor	No	Yes	3	3	1	IIB	7.27869	Distance
P28	60	F	R0	2.2	H	PPPD	Moterate	No	Yes	2	1	1	IIB	11.5738	Local
P31	47	F	R0	3.2	H	PPPD	Moterate	Yes	Yes	2	3	1	IIB	13.1148	Local
P33	58	M	R0	4.8	H	PPPD	Moterate	No	Yes	3	0	0	IIA	34.2623	No
P38	63	M	R0	2.1	H	PPPD	Moterate	Yes	Yes	2	2	1	IIB	7.18033	Distance
P42	55	F	R0	3.8	H	PPPD	Moterate	Yes	Yes	2	6	2	III	19.5082	Local
P45	76	F	R0	3	H	PPPD	Moterate	Yes	Yes	2	2	1	IIB	11.5738	Both
P46	48	M	R2	2.9	H	PPPD	Moterate	Yes	Yes	2	1	1	IIB	-	-
P49	38	M	R0	4.8	T	DP	Moterate	Yes	Yes	3	6	2	III	20.6557	Distance
P50	58	M	R0	3.2	H	PPPD	Moterate	No	Yes	2	2	1	IIB	3.44262	Local
P52	79	F	R0	1.7	B	DP	Moterate	No	No	1	0	0	IA	11.8689	f/u loss
P62	74	M	R1	3.5	H	PPPD	Moterate	Yes	Yes	2	9	2	III	9.31148	Local
OP : Opreation, PPPD : Pancreaticoduodenectomy, DP : Distal pancreatectomy, TP:Total Pancreatectomy, Differentiation : PD (Poor), MD (Moderate) Location: H (Head), B(Body), T (Tail), LVI : Lymphovascular invasion, PNI : Perineural invasion, RFS :Recurrence free survival
