# Supplementary material for: Intraoperative radiation therapy induces immune response activity after pancreatic surgery
Source: BMC Cancer. 2021 Oct 12;21:1097. doi: 10.1186/s12885-021-08807-3 (PMC8507125; doi:10.1186/s12885-021-08807-3)
Supplement: Supplementary file 3 — Additional file 3 Supplementary Table S3. Cytokine levels in PF altered by IORT. [file 12885_2021_8807_MOESM3_ESM.xlsx]

## Sheet: Sheet1
Supplementary Table S3. Cytokines of PF altered by IORT.
Increased by IORT	Decreased by IORT
ENA-78	GRO-α
GRO	IL-1 β
IL-1α	IL-6
IL-3	IL-8
IL-5	IL-10
IL-7	MCP-1
IL-12(p40/p70)	MCSF
IL-15	MDC
IFN-γ	RANTES
MCP-2	SDF-1
MCP-3	TARC
MIG	EGF
MIP-1	IGF-I
SCF	Angiogenin
TGF- β1	Oncostatin M
TNF-α
TNF-β
Thrombopoietin
VEGF
PDGF BB
Leptin
