# Supplementary material for: Intraoperative radiation therapy induces immune response activity after pancreatic surgery
Source: BMC Cancer. 2021 Oct 12;21:1097. doi: 10.1186/s12885-021-08807-3 (PMC8507125; doi:10.1186/s12885-021-08807-3)
Supplement: Supplementary file 4 — Additional file 4 Supplementary Table S4. Recurrence pattern of patients with pancreatic cancer. [file 12885_2021_8807_MOESM4_ESM.xlsx]

## Sheet: Supple table 4
Supplementary Table S4. Recurrence pattern of patients with pancreatic cancer.
Recurrence type	IORT (n=16)	No IORT (n=10)	P value
Local	5 (31.3%)	5 (50.0%)	0.339
Distant	9 (56.3%)	3 (30.0%)	0.191
Both	2 (12.5%)	2 (20.0%)	0.625
